# Supplementary material for: Is social connectedness still in decline after the Covid-19 pandemic? Cohort trends in secondary school students in Finland between 2017 and 2023
Source: BMC Psychol. 2025 Sep 29;13:1071. doi: 10.1186/s40359-025-03394-5 (PMC12482009; doi:10.1186/s40359-025-03394-5)
Supplement: Supplementary file 2 — Supplementary material 2: Supplementary tables for estimated means and changes in social connectedness between 2019–2023 [file 40359_2025_3394_MOESM2_ESM.xlsx]

## Sheet: Description of the models
	Supplementary material 2. Supplementary tables for estimated means and changes in social connectedness between 2019-2023
	Overall description of the models
	To identify the subgroups of students with differences in trends and estimate the patterns, especially for the latter part of time period between 2021 and 2023, multivariable models with interactions were carried out. For all three outcomes, there was a significant three-way interaction year*gender*school level at p < 0.001 (Table 3, Model 1 for number of close friends, loneliness and belonging a…
	The further modelling adding parental education, immigration status of the student and urban-rural location showed that there were several interactions. The trend of number of close friends varied by gender, school level and immigration status of the student (four-way interaction year*gender*school level*immigration, p < 0.001; Table 3, Model 2 for number of close friends). The trend of number of…
	The trend of loneliness varied by school level and urban-rural location (three-way interaction year*school level*urban-rural, p < 0.01) and by immigration status (two-way interaction year*immigration, p < 0.001; Table 3, Model 2 for loneliness). The trend of belonging at school varied by gender and parental education and by school level and parental education (three-way interactions year*gender*p…
	Based on the multivariable models and the interactions reported above, the patterns of change between 2019 and 2021 (decline in social connectedness) and 2021 and 2023 (potential change of social connectedness after the pandemic) and overall change between 2019-2023 were investigated. These are presented as proportions of change between the time points calculated from the margins shown in Supplem…

## Sheet: Close friends
	Supplementary material 2. Supplementary tables for estimated means and changes in social connectedness between 2019-2023
	Number of close friends
	Table S1. Estimated means and change in having close friends by gender and school level between 2019 and 2023.																	Description of the results
			2019				2021				2023			Change (%) between
		n	Estimated mean a	95% CI lower	95% CI upper	n	Estimated mean a	95% CI lower	95% CI upper	n	Estimated mean a	95% CI lower	95% CI upper	2019-21	2021-23	2019-23		In number of close friends, boys in vocational school had the highest number of close friends whereas girls in vocational school had the lowest number of close friends in 2019 (Table S1 in Supplementary material 2; see the full model in Supplementary material 1). Girls overall, and especially in vocational school, exhibited the proportionally largest decrease in number of close friends between 20…
	Boy - Lower secondary	42039	2.21018	2.19951	2.22084	43719	2.18431	2.17398	2.19464	41570	2.1544	2.14361	2.16519	-1.17036	-1.36922	-2.52356
	Boy - Upper secondary	18074	2.18659	2.17123	2.20195	18998	2.15308	2.13809	2.16807	18367	2.13823	2.12273	2.15373	-1.53257	-0.689988	-2.21198
	Boy - Vocational	13726	2.26453	2.24646	2.28259	12502	2.24456	2.22599	2.26314	10779	2.20282	2.1824	2.22324	-0.881685	-1.85969	-2.72498
	Girl - Lower secondary	43719	2.17957	2.17025	2.18889	46370	2.04857	2.03943	2.05772	43697	1.99904	1.98926	2.00882	-6.01009	-2.41802	-8.28279
	Girl - Upper secondary	26153	2.21907	2.20746	2.23067	28103	2.12011	2.10884	2.13138	26104	2.10725	2.09514	2.11936	-4.45944	-0.606619	-5.03901
	Girl - Vocational	9308	2.15047	2.13067	2.17026	9061	1.98986	1.96923	2.01049	8052	2.00405	1.98185	2.02625	-7.46861	0.713268	-6.80862
	a Margins from the full model; see the full list of margins estimations and confidence intervals in Supplementary material 2. Yellow highlight indicates that the CIs are not overlapping.
	Table S2. Estimated means and change in having close friends by gender and parental education between 2019 and 2023.
			2019				2021				2023			Change (%) between
		n	Estimated mean a	95% CI lower	95% CI upper	n	Estimated mean a	95% CI lower	95% CI upper	n	Estimated mean a	95% CI lower	95% CI upper	2019-21	2021-23	2019-23		In terms of parental education, those with no parental higher education degree had initially fewer close friends in 2019 (Table S2 in Supplementary material 2; see the full model in Supplementary material 1). Girls whose parent(s) had higher education degree showed a larger proportional decrease in having close friends (a decrease of 6%) compared to boys (a decrease of 1%) and girls with no paren…
	Boy - No parental higher education degree	30609	2.19247	2.18021	2.20473	30334	2.15483	2.1425	2.16715	26581	2.12807	2.1148	2.14134	-1.71697	-1.24159	-2.93724
	Boy - Parental higher education degree	38057	2.22704	2.21648	2.23761	40749	2.20839	2.19822	2.21856	39614	2.18157	2.1711	2.19204	-0.837478	-1.21446	-2.04177
	Girl - No parental higher education degree	34724	2.13331	2.123	2.14363	34566	2.02043	2.01005	2.03081	29355	1.98659	1.97498	1.99821	-5.29135	-1.67484	-6.87757
	Girl - Parental higher education degree	41723	2.23092	2.22155	2.24029	46461	2.0933	2.08418	2.10243	45334	2.06609	2.05658	2.07561	-6.1687	-1.29995	-7.38846
	a Margins from the full model; see the full list of margins estimations and confidence intervals in Supplementary material 2. Yellow highlight indicates that the CIs are not overlapping.
	Table S3. Estimated means and change in having close friends by gender, school level and immigration status of the student between 2019 and 2023.
			2019				2021				2023			Change (%) between
		n	Estimated mean a	95% CI lower	95% CI upper	n	Estimated mean a	95% CI lower	95% CI upper	n	Estimated mean a	95% CI lower	95% CI upper	2019-21	2021-23	2019-23		Compared to students with immigration background, those with no immigration background had initially more close friends in 2019 (Supplementary material 2, Table S3; see the full model in Supplementary material 1). In lower secondary school, both boys and girls born aboard to foreign-born parents were the only groups that showed recovery (an increase of 2-3%) in number of close friends between 202…
	Lower secondary
	Boy - Student and parents born in Finland	34168	2.2372	2.22594	2.24846	35507	2.21822	2.20729	2.22914	33317	2.18707	2.17558	2.19856	-0.848649	-1.40397	-2.2407
	Boy - One foreign-born parent	2723	2.12895	2.08732	2.17057	2965	2.05841	2.01795	2.09886	3026	2.01979	1.97913	2.06044	-3.31351	-1.87616	-5.12751
	Boy - Student born in Finland, parents foreign-born	807	2.11245	2.03275	2.19214	981	2.07463	2.00325	2.14602	958	2.01481	1.94092	2.0887	-1.78992	-2.88359	-4.6219
	Boy - Student and parents born abroad	1654	1.75674	1.69378	1.81971	1886	1.69759	1.63893	1.75626	2045	1.74964	1.69367	1.8056	-3.3668	3.06563	-0.404385
	Girl - Student and parents born in Finland	37146	2.20049	2.1906	2.21038	39141	2.06734	2.05757	2.07711	36535	2.0134	2.0029	2.02389	-6.0511	-2.6093	-8.50251
	Girl - One foreign-born parent	3411	2.13688	2.10324	2.17053	3611	2.00086	1.96788	2.03385	3502	1.94999	1.91503	1.98494	-6.3653	-2.54275	-8.7462
	Girl - Student born in Finland, parents foreign-born	941	2.03272	1.96316	2.10228	1167	1.9381	1.8782	1.998	1120	1.9163	1.85257	1.98003	-4.65475	-1.12492	-5.7273
	Girl - Student and parents born abroad	1295	1.84543	1.7812	1.90966	1466	1.73954	1.68168	1.79741	1584	1.76776	1.71231	1.82322	-5.73764	1.62232	-4.2084
	Upper secondary																	In upper secondary school, girls born abroad showed a larger proportional decline (8%) in close friends between 2019 and 2021 and a further small decline (1%) between 2029 and 2021. Girls in upper secondary school who had one foreign-born parent or those born in Finland to foreign-born parents showed a larger decline (6-7%) as well in number of close friends between 2019 and 2021 but some recover…
	Boy - Student and parents born in Finland	15608	2.2087	2.19214	2.22526	16343	2.17139	2.1551	2.18767	15476	2.16206	2.14505	2.17907	-1.68923	-0.429679	-2.11165
	Boy - One foreign-born parent	1294	2.17672	2.11935	2.2341	1339	2.1375	2.08173	2.19326	1397	2.03925	1.98229	2.0962	-1.80211	-4.59655	-6.31582
	Boy - Student born in Finland, parents foreign-born	363	2.06603	1.95396	2.1781	420	2.05802	1.95588	2.16016	444	2.02851	1.92378	2.13323	-0.3877	-1.434	-1.81614
	Boy - Student and parents born abroad	486	1.89311	1.78841	1.99782	555	1.87088	1.77431	1.96745	759	1.88658	1.80451	1.96866	-1.17452	0.839498	-0.344882
	Girl - Student and parents born in Finland	22857	2.23075	2.21838	2.24312	24350	2.139	2.12689	2.15111	22246	2.11673	2.1035	2.12995	-4.11296	-1.04133	-5.11146
	Girl - One foreign-born parent	1904	2.18729	2.14414	2.23044	2177	2.05341	2.01201	2.09482	2030	2.09536	2.05185	2.13887	-6.12068	2.04275	-4.20296
	Girl - Student born in Finland, parents foreign-born	515	2.07347	1.98426	2.16267	575	1.92378	1.83871	2.00884	687	1.99553	1.91613	2.07493	-7.21922	3.72964	-3.75883
	Girl - Student and parents born abroad	684	2.05156	1.97222	2.1309	790	1.89614	1.82319	1.96909	948	1.87183	1.80483	1.93883	-7.5758	-1.28213	-8.7608
	Vocational																	In vocational school, girls born abroad showed a larger proportional decline (11%, although the confidence intervals between the time points were overlapping suggesting no significant change) in close friends, compared to their counterparts in lower secondary (a decline of 6% with overlapping CIs) and upper secondary school (a decline of 8%) between 2019 and 2021. Girls in vocational school born …
	Boy - Student and parents born in Finland	11402	2.28082	2.2617	2.29993	10712	2.26704	2.24743	2.28665	8929	2.22418	2.20249	2.24586	-0.603994	-1.89075	-2.48332
	Boy - One foreign-born parent	806	2.20924	2.1345	2.28399	703	2.13897	2.05973	2.21822	694	2.14344	2.06315	2.22374	-3.18068	0.209025	-2.97831
	Boy - Student born in Finland, parents foreign-born	201	2.18736	2.03256	2.34217	182	2.04491	1.87746	2.21237	204	2.05207	1.89316	2.21097	-6.51232	0.349746	-6.18535
	Boy - Student and parents born abroad	483	1.83832	1.72304	1.9536	428	1.90479	1.78933	2.02024	493	1.82963	1.71982	1.93943	3.61558	-3.94569	-0.472769
	Girl - Student and parents born in Finland	8112	2.17223	2.15106	2.19339	7882	2.00437	1.98237	2.02636	6849	2.01439	1.99057	2.03822	-7.72747	0.500158	-7.26596
	Girl - One foreign-born parent	599	2.10504	2.02686	2.18322	605	1.97973	1.90081	2.05864	593	1.95939	1.87749	2.04129	-5.953	-1.02711	-6.91896
	Girl - Student born in Finland, parents foreign-born	124	1.90728	1.71964	2.09493	125	1.79181	1.59716	1.98646	162	2.12498	1.96084	2.28912	-6.05416	18.5938	11.414
	Girl - Student and parents born abroad	294	2.03733	1.91746	2.15721	289	1.80822	1.68326	1.93317	296	1.83332	1.71141	1.95523	-11.2459	1.38827	-10.0138
	a Margins from the full model; see the full list of margins estimations and confidence intervals in Supplementary material 2. Yellow highlight indicates that the CIs are not overlapping.

## Sheet: Loneliness
	Supplementary material 2. Supplementary tables for estimated means and changes in social connectedness between 2019-2023
	Feelings of loneliness
	Table S6. Estimated means and change in feelings of loneliness by immigration status of the student between 2019 and 2023.																	Description of the results
			2019				2021				2023			Change (%) between
			2019				2021				2023			Change (%) between
		n	Estimated mean a	95% CI lower	95% CI upper	n	Estimated mean a	95% CI lower	95% CI upper	n	Estimated mean a	95% CI lower	95% CI upper	2019-21	2021-23	2019-23		By gender and school level, the highest level of loneliness was in girls in vocational schools and lowest level of loneliness in boys in lower secondary school in 2019 (Table S4 in Supplementary material 2; see the full model in Supplementary material 1). The proportionally largest increase (14%) in feelings of loneliness was in boys in vocational school between 2019 and 2021, compared to 10-11% …
	Boy - Lower secondary	42237	1.8492	1.84	1.859	43726	2.0524	2.042	2.062	41578	2.002	1.992	2.012	10.9885	-2.45566	8.26303
	Boy - Upper secondary	18120	2.0659	2.052	2.08	19007	2.2767	2.262	2.291	18378	2.2047	2.19	2.219	10.2038	-3.16247	6.71862
	Boy - Vocational	13737	1.8551	1.838	1.872	12510	2.1075	2.089	2.126	10781	2.0419	2.021	2.062	13.6057	-3.11269	10.0695
	Girl - Lower secondary	43819	2.469	2.459	2.479	46360	2.7428	2.733	2.753	43687	2.7098	2.7	2.72	11.0895	-1.20315	9.75294
	Girl - Upper secondary	26173	2.5554	2.544	2.567	28102	2.8151	2.803	2.827	26113	2.7373	2.725	2.75	10.1628	-2.76367	7.11826
	Girl - Vocational	9306	2.5849	2.563	2.607	9058	2.8759	2.854	2.898	8060	2.8406	2.817	2.865	11.2577	-1.22744	9.89207
	a Margins from the full model; see the full list of margins estimations and confidence intervals in Supplementary material 2. Yellow highlight indicates that the CIs are not overlapping.
	Table S4. Estimated means and change in feelings of loneliness by gender and school level between 2019 and 2023.
			2019				2021				2023			Change (%) between
		n	Estimated mean a	95% CI lower	95% CI upper	n	Estimated mean a	95% CI lower	95% CI upper	n	Estimated mean a	95% CI lower	95% CI upper	2019-21	2021-23	2019-23		For urban-rural location, the highest levels of loneliness were in upper secondary school, especially in urban area, and the lowest levels in lower secondary school in semi-urban area in 2019 (Table S5 in Supplementary material 2; see the full model in Supplementary material 1). Students in all school types and locations showed 10-13% increase in loneliness between 2019 and 2021 and a slight redu…
	Lower secondary - Urban	58503	2.1753	2.167	2.184	61482	2.4149	2.406	2.424	58916	2.3795	2.371	2.389	11.0146	-1.4659	9.38721
	Lower secondary - Semi-urban	15767	2.161	2.145	2.177	16199	2.4079	2.391	2.425	14976	2.3399	2.322	2.358	11.4253	-2.82404	8.27857
	Lower secondary - Rural	11951	2.179	2.161	2.198	12644	2.4126	2.393	2.432	11544	2.3653	2.345	2.386	10.7205	-1.96054	8.54979
	Upper secondary - Urban	33149	2.3377	2.327	2.348	35581	2.5639	2.553	2.575	34388	2.4856	2.475	2.497	9.67618	-3.05394	6.32673
	Upper secondary - Semi-urban	6606	2.2827	2.26	2.306	6907	2.5479	2.524	2.572	5998	2.4678	2.442	2.494	11.6178	-3.14377	8.10882
	Upper secondary - Rural	4582	2.3003	2.272	2.245	4691	2.5628	2.534	2.592	4161	2.5351	2.503	2.567	11.4116	-1.08085	10.2074
	Vocational - Urban	17972	2.229	2.213	2.245	16627	2.5186	2.501	2.536	14173	2.4636	2.445	2.483	12.9924	-2.18375	10.5249
	Vocational - Semi-urban	3825	2.1706	2.127	2.204	3761	2.4239	2.388	2.46	3642	2.3651	2.327	2.403	11.6696	-2.42584	8.96066
	Vocational - Rural	1283	2.1896	2.134	2.245	1226	2.433	2.374	2.493	1070	2.3937	2.328	2.459	11.1162	-1.61529	9.32134
	a Margins from the full model; see the full list of margins estimations and confidence intervals in Supplementary material 2. Yellow highlight indicates that the CIs are not overlapping.
	Table S5. Estimated means and change in feelings of loneliness by school level and urban-rural location of the school between 2019 and 2023.
			2019				2021				2023			Change (%) between
		n	Estimated mean a	95% CI lower	95% CI upper	n	Estimated mean a	95% CI lower	95% CI upper	n	Estimated mean a	95% CI lower	95% CI upper	2019-21	2021-23	2019-23		Sense of loneliness was highest in student who were born abroad and lowest in student who were born in Finland to foreign-born parents in 2019 (Table S6 in Supplementary material 2; see the full model in Supplementary material 1). In all groups, loneliness increased between 10-12% between 2019 and 2021. Foreign born students showed the largest reduction (6%) in loneliness between 2021-23, whereas…
	Student and parents born in Finland	129769	2.2109	2.206	2.216	134211	2.4529	2.447	2.459	123564	2.4056	2.4	2.412	10.9458	-1.92833	8.80637
	One foreign-born parent	10780	2.3133	2.294	2.333	11416	2.5841	2.564	2.605	11261	2.5062	2.486	2.527	11.7062	-3.01459	8.33874
	Student born in Finland, parents foreign-born	2972	2.1673	2.126	2.209	3458	2.4133	2.373	2.454	3584	2.3465	2.306	2.387	11.3505	-2.76799	8.26835
	Student and parents born abroad	4926	2.4594	2.419	2.5	5440	2.7147	2.676	2.754	6143	2.5486	2.514	2.584	10.3806	-6.11854	3.6269
	a Margins from the full model; see the full list of margins estimations and confidence intervals in Supplementary material 2. Yellow highlight indicates that the CIs are not overlapping.

## Sheet: Belonging at school
	Supplementary material 2. Supplementary tables for estimated means and changes in social connectedness between 2019-2023
	Sense of belonging at school
	Table S7. Estimated means and change in sense of belonging at school by gender and school level between 2019 and 2023.																	Description of the results
			2019				2021				2023			Change (%) between
		n	Estimated mean a	95% CI lower	95% CI upper	n	Estimated mean a	95% CI lower	95% CI upper	n	Estimated mean a	95% CI lower	95% CI upper	2019-21	2021-23	2019-23		By gender and school level, sense of belonging at school was highest in boys in vocational school and lowest in girls in lower secondary school in 2019 (Table S7 in Supplementary material 2; see the full model in Supplementary material 1). Students in upper secondary school showed the largest decline (3-4%) in belonging at school between 2019 and 2021. They showed a 2-3% recovery almost reaching …
	Boy - Lower secondary	42524	3.5901	3.581	3.6	44252	3.5761	3.567	3.585	42617	3.5507	3.54078	3.56068	-0.389961	-0.710271	-1.09746
	Boy - Upper secondary	18152	3.6754	3.662	3.689	19038	3.5733	3.56	3.587	18521	3.6572	3.64329	3.67129	-2.77793	2.34797	-0.495184
	Boy - Vocational	13869	3.7845	3.77	3.799	12575	3.7556	3.74	3.772	10972	3.7917	3.77394	3.80957	-0.763641	0.961231	0.19025
	Girl - Lower secondary	43825	3.2777	3.268	3.287	46461	3.1895	3.18	3.199	43977	3.112	3.10251	3.12157	-2.69091	-2.42985	-5.05537
	Girl - Upper secondary	26165	3.3945	3.383	3.406	28097	3.2636	3.253	3.275	26179	3.3659	3.35458	3.37734	-3.85624	3.13458	-0.842539
	Girl - Vocational	9311	3.4709	3.452	3.49	9086	3.4057	3.386	3.425	8117	3.3936	3.372	3.41536	-1.87848	-0.355287	-2.22709
	a Margins from the full model; see the full list of margins estimations and confidence intervals in Supplementary material 2. Yellow highlight indicates that the CIs are not overlapping.
	Table S8. Estimated means and change in sense of belonging at school by school level and parental educational degree between 2019 and 2023.
			2019				2021				2023			Change (%) between
		n	Estimated mean a	95% CI lower	95% CI upper	n	Estimated mean a	95% CI lower	95% CI upper	n	Estimated mean a	95% CI lower	95% CI upper	2019-21	2021-23	2019-23		By school level and parental education, sense of belonging at school was highest in vocational school students with parental higher education degree and lowest in lower secondary school students with no parental higher education degree in 2019 (Table S8 in Supplementary material 2; see the full model in Supplementary material 1). Students in upper secondary and vocational schools with no parental…
	Lower secondary - No parental higher education degree	37202	3.36153	3.35151	3.37156	38073	3.3128	3.30282	3.32279	33990	3.25892	3.24809	3.26974	-1.44961	-1.62666	-3.05268
	Lower secondary - Parental higher education degree	42918	3.47875	3.46972	3.48779	47191	3.42024	3.41154	3.42894	45890	3.36413	3.35511	3.37316	-1.68201	-1.6405	-3.29492
	Upper secondary - No parental higher education degree	14244	3.46938	3.45396	3.4848	13774	3.34328	3.32717	3.3594	11654	3.44044	3.42295	3.45793	-3.63459	2.90591	-0.834298
	Upper secondary - Parental higher education degree	29385	3.57456	3.56402	3.5851	32535	3.46169	3.45136	3.47201	31904	3.55541	3.54494	3.56587	-3.15784	2.70741	-0.535926
	Vocational - No parental higher education degree	14029	3.59348	3.57873	3.60823	13124	3.53659	3.52074	3.55244	10507	3.56479	3.54654	3.58304	-1.5832	0.797463	-0.798362
	Vocational - Parental higher education degree	7731	3.63027	3.61002	3.65053	7597	3.58646	3.56555	3.60736	7438	3.57171	3.54961	3.5938	-1.20693	-0.411242	-1.61321
	a Margins from the full model; see the full list of margins estimations and confidence intervals in Supplementary material 2. Yellow highlight indicates that the CIs are not overlapping.
	Table S9. Estimated means and change in sense of belonging at school by gender and parental educational degree between 2019 and 2023.
			2019				2021				2023			Change (%) between
		n	Estimated mean a	95% CI lower	95% CI upper	n	Estimated mean a	95% CI lower	95% CI upper	n	Estimated mean a	95% CI lower	95% CI upper	2019-21	2021-23	2019-23		A similar pattern as described above was also found in terms of gender and parental education: girls with parental higher education degree showed a further decline (-1%) in school belonging between 2021 and 2023 compared to no change in girls with no parental higher education degree (Table S9 in Supplementary material 2; Supplementary material 1). Parental education seemed to make little differen…
	Boy - No parental higher education degree	30641	3.58717	3.57627	3.59807	30291	3.55255	3.54145	3.56365	26663	3.56898	3.55674	3.58121	-0.965162	0.4624	-0.507224
	Boy - Parental higher education degree	38168	3.68849	3.67907	3.6979	40717	3.63945	3.63028	3.64862	39697	3.65342	3.64385	3.66299	-1.32941	0.383849	-0.950661
	Girl - No parental higher education degree	34720	3.28278	3.27269	3.29286	34530	3.17756	3.1672	3.18791	29385	3.17076	3.15951	3.18201	-3.20512	-0.213969	-3.41223
	Girl - Parental higher education degree	41760	3.38466	3.37546	3.39385	46443	3.29321	3.28421	3.30222	45412	3.27223	3.26301	3.28144	-2.70166	-0.637341	-3.32179
	a Margins from the full model; see the full list of margins estimations and confidence intervals in Supplementary material 2. Yellow highlight indicates that the CIs are not overlapping.
	Table S10. Estimated means and change in in sense of belonging at school by school level and urban-rural location of the school between 2019 and 2023.
			2019				2021				2023			Change (%) between
		n	Estimated mean a	95% CI lower	95% CI upper	n	Estimated mean	95% CI lower	95% CI upper	n	Estimated mean	95% CI lower	95% CI upper	2019-21	2021-23	2019-23		In terms of school level and urban-rural location, sense of belonging at school was highest in students in vocational school in rural location and lowest in students in lower secondary schools in semi-urban location in 2019 (Table S10 in Supplementary material 2; see the full model in Supplementary material 1). The largest decline (3-5%) in school belonging was in upper secondary school students …
	Lower secondary - Urban	58768	3.42776	3.41972	3.43581	61953	3.3679	3.35999	3.37581	59966	3.30728	3.2989	3.31565	-1.7463	-1.80008	-3.51495
	Lower secondary - Semi-urban	15801	3.41382	3.39796	3.42967	16298	3.37982	3.3643	3.39534	15133	3.33501	3.31869	3.35134	-0.995865	-1.32569	-2.30836
	Lower secondary - Rural	11952	3.44144	3.42311	3.45977	12692	3.39136	3.37366	3.40906	11662	3.35413	3.33506	3.3732	-1.45518	-1.09776	-2.53696
	Upper secondary - Urban	33179	3.50361	3.49311	3.51411	35605	3.39707	3.38648	3.40767	34557	3.49098	3.47999	3.50198	-3.04075	2.76444	-0.360371
	Upper secondary - Semi-urban	6598	3.55874	3.53701	3.58047	6904	3.42731	3.40514	3.44949	6022	3.52004	3.49588	3.54419	-3.69302	2.70547	-1.08746
	Upper secondary - Rural	4585	3.63178	3.60475	3.6588	4692	3.45704	3.42946	3.48462	4174	3.56357	3.53418	3.59297	-4.81128	3.08154	-1.87801
	Vocational - Urban	18086	3.58989	3.57581	3.60397	16707	3.5391	3.52418	3.55402	14380	3.54565	3.52922	3.56208	-1.41475	0.184962	-1.23241
	Vocational - Semi-urban	3848	3.62484	3.5952	3.65447	3775	3.6089	3.57878	3.63901	3679	3.62473	3.59332	3.65613	-0.439689	0.438555	-0.00306221
	Vocational - Rural	1284	3.74413	3.69498	3.79327	1233	3.65224	3.60141	3.70307	1078	3.62535	3.56721	3.68348	-2.45414	-0.73637	-3.17243
	a Margins from the full model; see the full list of margins estimations and confidence intervals in Supplementary material 2. Yellow highlight indicates that the CIs are not overlapping.
	Table S11. Estimated means and change in sense of belonging at school by gender and urban-rural location of the school between 2019 and 2023.
			2019				2021				2023			Change (%) between
		n	Estimated mean a	95% CI lower	95% CI upper	n	Estimated mean	95% CI lower	95% CI upper	n	Estimated mean	95% CI lower	95% CI upper	2019-21	2021-23	2019-23		A similar cumulative pattern as described above can be also seen in students in vocational school in rural locations between 2019 and 2023. Gender also enacted an opposite way by location: Boys in semi-urban and rural locations showed little change between 2019 and 2021 and some recovery (the CIs overlapping) between 2021 and 2023, so that boys in semi-urban locations exhibited a slightly higher …
	Boy - Urban	53022	3.63822	3.62992	3.64651	53956	3.58929	3.58102	3.59757	51447	3.59807	3.58917	3.60697	-1.34462	0.244533	-1.10337
	Boy - Semi-urban	13115	3.64822	3.63128	3.66516	13177	3.6316	3.61476	3.64844	12440	3.66047	3.64267	3.67826	-0.455455	0.794801	0.335726
	Boy - Rural	8408	3.70585	3.68444	3.72727	8732	3.65514	3.63415	3.67613	8223	3.6919	3.66927	3.71453	-1.36843	1.00571	-0.376486
	Girl- Urban	56830	3.33258	3.32466	3.34049	60055	3.23963	3.23171	3.24756	57248	3.22559	3.21731	3.23388	-2.78892	-0.433413	-3.21025
	Girl - Semi-urban	13085	3.35011	3.33367	3.36655	13740	3.25118	3.23482	3.26754	12360	3.23771	3.2203	3.25513	-2.95313	-0.414157	-3.35505
	Girl - Rural	9386	3.40253	3.38231	3.42275	9849	3.27129	3.25104	3.29153	8665	3.25443	3.2323	3.27657	-3.85739	-0.51518	-4.3527
	a Margins from the full model; see the full list of margins estimations and confidence intervals in Supplementary material 2. Yellow highlight indicates that the CIs are not overlapping.
	Table S12. Estimated proportions and change in sense of belonging at school by immigration status of the student between 2019 and 2023.
			2019				2021				2023			Change (%) between
		n	Estimated mean a	95% CI lower	95% CI upper	n	Estimated mean	95% CI lower	95% CI upper	n	Estimated mean	95% CI lower	95% CI upper	2019-21	2021-23	2019-23		Students born in Finland to foreign-born parents showed the highest and students born abroad showed the lowest sense of belonging at school in 2019 (Table S12 in Supplementary material 2; see the full model in Supplementary material 1). However, students born abroad exhibited the largest increase (3%) in sense of belonging at school between 2021 and 2023, eventually scoring higher in school belon…
	Student and parents born in Finland	129666	3.49321	3.48813	3.49829	134078	3.41947	3.4144	3.42455	123782	3.41478	3.40934	3.42021	-2.11084	-0.137302	-2.24524
	One foreign-born parent	10771	3.43273	3.41422	3.45123	11419	3.36109	3.34295	3.37922	11284	3.36659	3.34806	3.38512	-2.087	0.163667	-1.92675
	Student born in Finland, parents foreign-born	2976	3.51935	3.48387	3.55483	3457	3.48083	3.44674	3.51492	3598	3.49311	3.45864	3.52759	-1.09446	0.352933	-0.745394
	Student and parents born abroad	4925	3.35759	3.32486	3.39033	5459	3.32675	3.29585	3.35765	6198	3.44181	3.41383	3.4698	-0.918693	3.45878	2.50831
	a Margins from the full model; see the full list of margins estimations and confidence intervals in Supplementary material 2. Yellow highlight indicates that the CIs are not overlapping.
